# Supplementary material for: A Mitochondria‐Related Signature in Diffuse Large B‐Cell Lymphoma: Prognosis, Immune and Therapeutic Features
Source: Cancer Med. 2025 Jan 15;14(2):e70602. doi: 10.1002/cam4.70602 (PMC11733595; doi:10.1002/cam4.70602)
Supplement: Supplementary file 1 — Data S1. [file CAM4-14-e70602-s003.xlsx]

## Sheet: GSE10846
sample_name	sex	age	diagnosis	OS	OS.time	regimen	ECOG	stage	LDHratio	extranodal_sites_number
GSM274895	0	52	GCB DLBCL	1	2.68	CHOP-Like Regimen	1	3		0
GSM274896	0	75	GCB DLBCL	1	0.82	CHOP-Like Regimen	0	3	1.12	0
GSM274897	1	76	ABC DLBCL	1	2.54	CHOP-Like Regimen	3	1	1.01	0
GSM274898	1	56	ABC DLBCL	0	9.67	CHOP-Like Regimen	1	3	1.38095	0
GSM274899	0	46	ABC DLBCL	0	4.83	CHOP-Like Regimen	1	2	0.68	0
GSM274900	0	36	ABC DLBCL	0	7.21	CHOP-Like Regimen	0	1	0.690476	0
GSM274901	1	18	ABC DLBCL	1	0.05	CHOP-Like Regimen	1	4		1
GSM274902	0	62	ABC DLBCL	0	10.14	CHOP-Like Regimen	1	2	2.56	0
GSM274903	1	70	GCB DLBCL	1	1.33	CHOP-Like Regimen	1	2	1.05714	0
GSM274904	0	66	GCB DLBCL	0	15.41	CHOP-Like Regimen	1	1		0
GSM274905	1	72	GCB DLBCL	0	7.22	CHOP-Like Regimen	1	1	0.775	0
GSM274906	0	72	GCB DLBCL	0	4.09	CHOP-Like Regimen	1	2	0.5	0
GSM274907	0	47	GCB DLBCL	1	9.11	CHOP-Like Regimen	0	1	1.15	0
GSM274908	1	84	GCB DLBCL	1	0.33	CHOP-Like Regimen	1	3	0.78	0
GSM274909	1	56	GCB DLBCL	0	14.24	CHOP-Like Regimen	0	2	0.88	0
GSM274910	1	39	GCB DLBCL	0	8.86	CHOP-Like Regimen	0	3	0.609524	0
GSM274911	1	81	GCB DLBCL	1	3.93	CHOP-Like Regimen	3	2	0.4	0
GSM274912	0	72	GCB DLBCL	1	0.15	CHOP-Like Regimen	1	1	0.77	0
GSM274913	0	52	Unclassified DLBCL	0	3.9	CHOP-Like Regimen	1	3	1.54	0
GSM274914	0	56	ABC DLBCL	0	5	CHOP-Like Regimen	1	2	1.7	0
GSM274915	1	80	ABC DLBCL	1	0.28	CHOP-Like Regimen	1	3	16.68	0
GSM274916	0	62	GCB DLBCL	0	14.59	CHOP-Like Regimen	1	3	2.15	0
GSM274917	1	65	ABC DLBCL	1	5.57	CHOP-Like Regimen	1	3	0.863636	0
GSM274918	0	55	GCB DLBCL	1	6.94	CHOP-Like Regimen	1	4	2.11818	0
GSM274919	1	57	ABC DLBCL	1	0.25	CHOP-Like Regimen	2	4	2.18636	0
GSM274920	0	77	ABC DLBCL	1	6.64	CHOP-Like Regimen	0	3	1.83636	0
GSM274921	1	63	ABC DLBCL	1	2.31	CHOP-Like Regimen	0	3	0.809091	0
GSM274922	1	54	GCB DLBCL	1	0.23	CHOP-Like Regimen	3	4	1.64545	0
GSM274923	0	41	ABC DLBCL	1	0.71	CHOP-Like Regimen	1	3	3.13636	0
GSM274924	1	54	ABC DLBCL	1	1.31	CHOP-Like Regimen	1	3	1.375	0
GSM274925	0	85	GCB DLBCL	1	5.38	CHOP-Like Regimen	0	2	1.21	0
GSM274926	1	75	ABC DLBCL	1	0.34	CHOP-Like Regimen	3	4		1
GSM274927	0	59	GCB DLBCL	0	5.88	CHOP-Like Regimen	0	1	0.61	0
GSM274928	1	76	GCB DLBCL	0	10.53	CHOP-Like Regimen	1	2	0.790476	0
GSM274929	0	78	GCB DLBCL	0	9.65	CHOP-Like Regimen	2	4	1.70952	0
GSM274930	0	42	GCB DLBCL	0	11.17	CHOP-Like Regimen	0	3	2.09	0
GSM274931	0	60	GCB DLBCL	0	11.29	CHOP-Like Regimen	0	1	0.671429	0
GSM274932	0	49	GCB DLBCL	1	2.05	CHOP-Like Regimen	2	4	5.70455	0
GSM274933	1	63	ABC DLBCL	1	2.31	CHOP-Like Regimen	0	3	0.809091	0
GSM274934	0	60	ABC DLBCL	1	2.26	CHOP-Like Regimen	0	4	0.98	1
GSM274935	1	78	GCB DLBCL	1	1.33	CHOP-Like Regimen	1	4	1.56	1
GSM274936	0	54	GCB DLBCL	0	5.77	CHOP-Like Regimen	1	1	0.61	0
GSM274937	0	67	GCB DLBCL	0	6.46	CHOP-Like Regimen	1	4	0.48	0
GSM274938	1	72	ABC DLBCL	0	0.82	CHOP-Like Regimen	1	3		0
GSM274939	0	58	GCB DLBCL	1	1.06	CHOP-Like Regimen	1	4	1.37	1
GSM274940	1	87	GCB DLBCL	1	4.99	CHOP-Like Regimen	1	2		1
GSM274941	0	39	ABC DLBCL	1	0.62	CHOP-Like Regimen	1	2	0.99	0
GSM274942	0	42	ABC DLBCL	0	6.44	CHOP-Like Regimen	1	2	1.68	0
GSM274943	0	64	GCB DLBCL	0	7.11	CHOP-Like Regimen	1	1	0.68	0
GSM274944	1	75	GCB DLBCL	0	6.78	CHOP-Like Regimen	1	1	0.49	0
GSM274945	1	62	ABC DLBCL	1	0.94	CHOP-Like Regimen	1	4	3.99	0
GSM274946	1	61	GCB DLBCL	0	11.72	CHOP-Like Regimen	0	3	0.56	0
GSM274947	1	72	GCB DLBCL	1	3.03	CHOP-Like Regimen	0	4	0.77	1
GSM274948	1	59	ABC DLBCL	1	0.31	CHOP-Like Regimen	1	4	1.22	0
GSM274949	0	64	GCB DLBCL	1	0.12	CHOP-Like Regimen	1	1	1.1	0
GSM274950	1	75	ABC DLBCL	1	0.51	CHOP-Like Regimen	0	2	1.31	0
GSM274951	1	67	GCB DLBCL	0	12.12	CHOP-Like Regimen	0	1	1.25	0
GSM274952	1	70	GCB DLBCL	1	10.62	CHOP-Like Regimen	3	2	1.54	1
GSM274953	0	56	ABC DLBCL	0	11.38	CHOP-Like Regimen	1	4	5.8	0
GSM274954	0	64	ABC DLBCL	1	0.38	CHOP-Like Regimen	1	3		0
GSM274955	0	32	GCB DLBCL	1	0.76	CHOP-Like Regimen	1	4	1.66667	0
GSM274956	0	35	GCB DLBCL	0	8.15	CHOP-Like Regimen	0	4	1.51	1
GSM274957	0	71	ABC DLBCL	1	2.82	CHOP-Like Regimen	0	2	0.68	0
GSM274958	0	35	ABC DLBCL	1	1.7	CHOP-Like Regimen	0	2		0
GSM274959	1	70	GCB DLBCL	0	7.24	CHOP-Like Regimen	0	2	0.76	0
GSM274960	0	68	ABC DLBCL	0	7.72	CHOP-Like Regimen	0	1		0
GSM274961	1	49	GCB DLBCL	0	8.36	CHOP-Like Regimen	0	4	3.15714	0
GSM274962	0	79	GCB DLBCL	1	3.03	CHOP-Like Regimen	1	2		0
GSM274963	1	60	GCB DLBCL	0	5.88	CHOP-Like Regimen	0	2	0.514286	0
GSM274964	1	72	ABC DLBCL	1	0.99	CHOP-Like Regimen	1	4	0.466	0
GSM274965	0	47	GCB DLBCL	0	5.65	CHOP-Like Regimen	1	4	0.94	0
GSM274966	1	81	GCB DLBCL	0	2.43	CHOP-Like Regimen	1	3	0.46	0
GSM274967	1	68	ABC DLBCL	1	1.22	CHOP-Like Regimen	2	4	1.9	1
GSM274968	0	49	ABC DLBCL	0	10.75	CHOP-Like Regimen	2	4	0.82	1
GSM274969	1	50	GCB DLBCL	0	8.76	CHOP-Like Regimen	1	4	1.32	1
GSM274970	0	80	ABC DLBCL	1	2.49	CHOP-Like Regimen	1	2	0.74	0
GSM274971	0	76	GCB DLBCL	1	1.27	CHOP-Like Regimen	1	2	0.49	0
GSM274972	1	84	ABC DLBCL	1	0.2	CHOP-Like Regimen	1	1	1	0
GSM274973	0	72	GCB DLBCL	0	0.56	CHOP-Like Regimen	1	2	0.66	0
GSM274974	0	66	ABC DLBCL	1	0.29	CHOP-Like Regimen	2	4	2	1
GSM274975	1	69	ABC DLBCL	1	7.49	CHOP-Like Regimen	1	2	0.814286	0
GSM274976	1	71	GCB DLBCL	0	3.47	CHOP-Like Regimen	1	1	0.48	0
GSM274977	0	44	GCB DLBCL	0	21.78	CHOP-Like Regimen	0	2		0
GSM274978	0	14	ABC DLBCL	0	1.65	CHOP-Like Regimen	0	1	0.67	0
GSM274979	0	45	ABC DLBCL	0	2.02	CHOP-Like Regimen	1	3	1.11	1
GSM274980	1	77	ABC DLBCL	1	0.06	CHOP-Like Regimen	1	2		1
GSM274981	1	26	ABC DLBCL	0	10.53	CHOP-Like Regimen	1	2	1.37	0
GSM274982	1	88	GCB DLBCL	0	3.88	CHOP-Like Regimen	1	2	0.74	0
GSM274983	0	54	ABC DLBCL	1	1.03	CHOP-Like Regimen	1	4	1.89
GSM274984	0	67	ABC DLBCL	1	5.4	CHOP-Like Regimen	2	4	1.68	0
GSM274985	1	70	ABC DLBCL	1	4.13	CHOP-Like Regimen	1	2	0.9	0
GSM274986	0	56	GCB DLBCL	0	10.18	CHOP-Like Regimen	0	1	0.64	0
GSM274987	1	30	GCB DLBCL	0	10.4	CHOP-Like Regimen	0	4	0.78	0
GSM274988	0	80	ABC DLBCL	1	0.04	CHOP-Like Regimen	4	3	1.56	0
GSM274989	1	73	GCB DLBCL	1	1.1	CHOP-Like Regimen	1	4	1.37619	0
GSM274990	1	44	GCB DLBCL	0	5.53	CHOP-Like Regimen	0	3	1.01429	0
GSM274991	0	47	GCB DLBCL	0	3.43	CHOP-Like Regimen	1	2	0.842857	0
GSM274992	1	51	GCB DLBCL	1	6.87	CHOP-Like Regimen	1	2	0.642857	0
GSM274993	0	32	GCB DLBCL	0	4.01	CHOP-Like Regimen	1	4	0.64	0
GSM274994	0	45	GCB DLBCL	0	4.29	CHOP-Like Regimen	2	2	0.62	0
GSM274995	0	72	ABC DLBCL	1	0.21	CHOP-Like Regimen	1	4	6	0
GSM274996	0	51	ABC DLBCL	1	0.35	CHOP-Like Regimen	1	2	1.33333	0
GSM274997	1	45	ABC DLBCL	0	16.79	CHOP-Like Regimen	0	4	1.32273	0
GSM274998	1	59	ABC DLBCL	0	4.11	CHOP-Like Regimen	1	3	1.83	0
GSM274999	0	41	ABC DLBCL	1	6.08	CHOP-Like Regimen	0	2	1.96	0
GSM275000	0	62	GCB DLBCL	1	0.71	CHOP-Like Regimen	1	4	1.01	1
GSM275001	0	74	ABC DLBCL	1	0.31	CHOP-Like Regimen	2	3	1.64	0
GSM275002	1	72	ABC DLBCL	1	0.01	CHOP-Like Regimen	2	4		0
GSM275003	1	66	ABC DLBCL	1	0.33	CHOP-Like Regimen	1	4	3.59048	0
GSM275004	1	68	GCB DLBCL	1	0.1	CHOP-Like Regimen	3	3	1.86	0
GSM275005	0	65	GCB DLBCL	0	9.47	CHOP-Like Regimen	1	2		0
GSM275006	1	80	GCB DLBCL	0	4.16	CHOP-Like Regimen	1	3	0.8	0
GSM275007	0	69	GCB DLBCL	0	9.7	CHOP-Like Regimen	1	1	1.01	0
GSM275008	1	34	GCB DLBCL	1	1.45	CHOP-Like Regimen	2	4	1.4381	1
GSM275009	0	50	GCB DLBCL	0	6.65	CHOP-Like Regimen	1	2	0.76	0
GSM275010	0	70	ABC DLBCL	1	0.69	CHOP-Like Regimen	3	2	1.68	0
GSM275011	0	73	ABC DLBCL	1	1.31	CHOP-Like Regimen	2	4	0.6	1
GSM275012	0	73	GCB DLBCL	1	1.1	CHOP-Like Regimen	1	3	0.68	0
GSM275013	1	76	ABC DLBCL	1	0.34	CHOP-Like Regimen	2	2	1.32	0
GSM275014	0	74	ABC DLBCL	1	2.59	CHOP-Like Regimen	0	2	1.87	0
GSM275015	1	72	ABC DLBCL	1	2.45	CHOP-Like Regimen	1	3	1	0
GSM275016	1	66	GCB DLBCL	1	0.12	CHOP-Like Regimen	2	4	10.34	0
GSM275017	1	81	ABC DLBCL	0	7.81	CHOP-Like Regimen	1	4	0.66	0
GSM275018	1	77	ABC DLBCL	1	2.13	CHOP-Like Regimen	1	3		0
GSM275019	1	70	GCB DLBCL	1	0.42	CHOP-Like Regimen	1	2	1.61	0
GSM275020	1	71	GCB DLBCL	0	6.45	CHOP-Like Regimen	1	4	1.92	1
GSM275021	0	67	ABC DLBCL	1	2	CHOP-Like Regimen	2	4	0.92	1
GSM275022	0	74	ABC DLBCL	1	1.04	CHOP-Like Regimen	1	2	1.04	0
GSM275023	1	51	Unclassified DLBCL	1	0.05	CHOP-Like Regimen	1	4	0.85	0
GSM275024	1	79	ABC DLBCL	0	2.8	CHOP-Like Regimen	1	2	0.9	0
GSM275025	0	45	ABC DLBCL	1	0.6	CHOP-Like Regimen	1	4	6.13	1
GSM275026	1	58	GCB DLBCL	1	1.24	CHOP-Like Regimen	1	2	0.72	0
GSM275027	0	83	ABC DLBCL	1	0.16	CHOP-Like Regimen	3	4		0
GSM275028	1	64	ABC DLBCL	1	1	CHOP-Like Regimen	2	3	1.47	0
GSM275029	1	64	ABC DLBCL	1	0.47	CHOP-Like Regimen	1	4	1.44	0
GSM275030	1	60	GCB DLBCL	1	1.08	CHOP-Like Regimen	1	4	2.78	0
GSM275031	0	69	ABC DLBCL	1	3.26	CHOP-Like Regimen	2	4		0
GSM275032	0	78	ABC DLBCL	1	0.42	CHOP-Like Regimen	1	2	4.15	0
GSM275033	1	60	GCB DLBCL	0	3.32	CHOP-Like Regimen	1	3	1.78	0
GSM275034	1	55	GCB DLBCL	1	1.4	CHOP-Like Regimen	1	2	1.16	0
GSM275035	1	66	ABC DLBCL	1	0.96	CHOP-Like Regimen	1	1	0.74	0
GSM275036	1	81	ABC DLBCL	0	7.62	CHOP-Like Regimen	1	2	0.82	0
GSM275037	1	81	ABC DLBCL	1	6.8	CHOP-Like Regimen	2	4		0
GSM275038	1	66	GCB DLBCL	0	2.48	CHOP-Like Regimen	1	4		0
GSM275039	0	46	ABC DLBCL	1	1.86	CHOP-Like Regimen	3	3	10.2	0
GSM275040	1	75	GCB DLBCL	1	2.76	CHOP-Like Regimen	2	2	0.78	0
GSM275041	0	75	GCB DLBCL	1	0.72	CHOP-Like Regimen	2	4	2.8	1
GSM275042	0	40	ABC DLBCL	1	1.59	CHOP-Like Regimen	0	2	0.91	0
GSM275043	1	52	GCB DLBCL	0	3.4	CHOP-Like Regimen	0	1	0.6	0
GSM275044	1	81	ABC DLBCL	1	3.58	CHOP-Like Regimen	1	2	0.85	0
GSM275045	0	50	ABC DLBCL	0	8.45	CHOP-Like Regimen	1	2	1.42	0
GSM275046	1	59	GCB DLBCL	0	9.68	CHOP-Like Regimen	1	1	0.98	1
GSM275047	1	75	Unclassified DLBCL	0	2.69	CHOP-Like Regimen	2	3		0
GSM275048	1	55	Unclassified DLBCL	0	0.97	CHOP-Like Regimen	1	1	1.41	0
GSM275049	1	52	Unclassified DLBCL	1	1.18	CHOP-Like Regimen	1	4	2.61905	1
GSM275050	0	61	Unclassified DLBCL	0	9.16	CHOP-Like Regimen	0	1	0.72	0
GSM275051	1	74	Unclassified DLBCL	0	9.02	CHOP-Like Regimen	3	2	1.4619	1
GSM275052	1	65	Unclassified DLBCL	1	4.47	CHOP-Like Regimen	3	4	3.72857	0
GSM275053	0	42	Unclassified DLBCL	0	1.64	CHOP-Like Regimen	1	3	0.85	0
GSM275054	1	46	Unclassified DLBCL	0	4.94	CHOP-Like Regimen	2	3	1.24	0
GSM275055	0	45	Unclassified DLBCL	0	5.24	CHOP-Like Regimen	0	2	0.88	0
GSM275056	0	58	Unclassified DLBCL	1	0.62	CHOP-Like Regimen	2	2	1.05	0
GSM275057	0	79	Unclassified DLBCL	1	0.11	CHOP-Like Regimen	1	1		0
GSM275058	0	67	Unclassified DLBCL	0	3.35	CHOP-Like Regimen	1	1	0.74	0
GSM275059	1	66	Unclassified DLBCL	0	7.42	CHOP-Like Regimen	1	1	0.28	0
GSM275060	0	56	Unclassified DLBCL	1	1.92	CHOP-Like Regimen	2	2	1.19	0
GSM275061	1	59	Unclassified DLBCL	1	1.01	CHOP-Like Regimen	1	4	2.38	1
GSM275062	0	43	Unclassified DLBCL	0	9.99	CHOP-Like Regimen	0	3	0.72	0
GSM275063	1	65	Unclassified DLBCL	1	0.37	CHOP-Like Regimen	2	4	0.05	0
GSM275064	0	61	Unclassified DLBCL	1	11.02	CHOP-Like Regimen	1	4	1.41	0
GSM275065	0	77	Unclassified DLBCL	1	1.64	CHOP-Like Regimen		4	0.8	0
GSM275066	0	62	Unclassified DLBCL	1	0	CHOP-Like Regimen				0
GSM275067	0	85	Unclassified DLBCL	1	1.51	CHOP-Like Regimen	1	2	0.82	1
GSM275068	1	72	Unclassified DLBCL	0	1.67	CHOP-Like Regimen	1	2	1.2	0
GSM275069	0	79	Unclassified DLBCL	1	0.6	CHOP-Like Regimen	2	3	1.17	0
GSM275070	0	83	Unclassified DLBCL	1	0.33	CHOP-Like Regimen	2	3	0.96	0
GSM275071	1	55	Unclassified DLBCL	0	6.72	CHOP-Like Regimen	1	3	0.62	0
GSM275072	1	70	Unclassified DLBCL	1	2.26	CHOP-Like Regimen	2	4	1.01	0
GSM275073	0	59	Unclassified DLBCL	1	0.03	CHOP-Like Regimen	2	4	5.68	1
GSM275074	1	79	Unclassified DLBCL	0	12.34	CHOP-Like Regimen	1	1	0.52	0
GSM275075	1	59	Unclassified DLBCL	1	3.13	CHOP-Like Regimen	1	4	1.82273	1
GSM275076	0	73	ABC DLBCL	0	2.52	R-CHOP-Like Regimen	0	4	0.92	1
GSM275077	1	71	GCB DLBCL	0	1.71	R-CHOP-Like Regimen	1	2	0.63	0
GSM275078	0	71	GCB DLBCL	0	4.74	R-CHOP-Like Regimen	0	3	0.74	0
GSM275079	0	69	Unclassified DLBCL	0	3.7	R-CHOP-Like Regimen	0	1	0.9	0
GSM275080	0	83	ABC DLBCL	0	3.42	R-CHOP-Like Regimen	0	1	1.13	0
GSM275081	0	63	GCB DLBCL	0	5.23	R-CHOP-Like Regimen	0	2	0.92	0
GSM275082	0	78	GCB DLBCL	0	5.12	R-CHOP-Like Regimen	0	3	1.19	0
GSM275083	0	41	GCB DLBCL	0	3.65	R-CHOP-Like Regimen	1	3	0.78	0
GSM275084	1	64	GCB DLBCL	0	6.25	R-CHOP-Like Regimen	0	2	0.97	0
GSM275085	0	59	GCB DLBCL	0	3.52	R-CHOP-Like Regimen	0	3	1.17	0
GSM275086	1	79	ABC DLBCL	0	2.71	R-CHOP-Like Regimen	1	2	3.32	0
GSM275087	0	67	GCB DLBCL	1	0	R-CHOP-Like Regimen	0	3	3.72	0
GSM275088	1	49	ABC DLBCL	0	5.17	R-CHOP-Like Regimen	0	4	1.28	1
GSM275089	1	60	GCB DLBCL	0	4.72	R-CHOP-Like Regimen	1	1	1.32	1
GSM275090	0	72	ABC DLBCL	0	5.68	R-CHOP-Like Regimen			0.88	1
GSM275091	0	69	ABC DLBCL	1	1.88	R-CHOP-Like Regimen	1	2	1.55	1
GSM275092	1	59	GCB DLBCL	0	5.06	R-CHOP-Like Regimen	1	2	0.73	1
GSM275093	1	63	ABC DLBCL	0	4.86	R-CHOP-Like Regimen	1	4	1.32	1
GSM275094	0	48	GCB DLBCL	0	3.5	R-CHOP-Like Regimen		4	0.84	1
GSM275095	1	77	GCB DLBCL	0	5.23	R-CHOP-Like Regimen	1	2		1
GSM275096	0	72	GCB DLBCL	1	0.03	R-CHOP-Like Regimen
GSM275097	0	74	ABC DLBCL	0	3.75	R-CHOP-Like Regimen	3	2	0	1
GSM275098	0	60	Unclassified DLBCL	0	2.95	R-CHOP-Like Regimen	0	2	0.76
GSM275099	1	92	GCB DLBCL	0	2.12	R-CHOP-Like Regimen	3	2	1.47	2
GSM275100	0	52	ABC DLBCL	0	1.98	R-CHOP-Like Regimen	2	2	0.78	1
GSM275101	1	17	Unclassified DLBCL	0	1.92	R-CHOP-Like Regimen	1	1	0	0
GSM275102	1	53	GCB DLBCL	0	1.63	R-CHOP-Like Regimen	0	4	0.77	1
GSM275103	0	23	GCB DLBCL	0	1.6	R-CHOP-Like Regimen	0	2	0.7	0
GSM275104	1	78	GCB DLBCL	0	0.61	R-CHOP-Like Regimen	1	1	0.76	1
GSM275105	0	59	Unclassified DLBCL	0	2.23	R-CHOP-Like Regimen	2	4	1.6	1
GSM275106	0	67	GCB DLBCL	1	0.86	R-CHOP-Like Regimen	2	4	1.49	3
GSM275107	1	42	GCB DLBCL	0	2.81	R-CHOP-Like Regimen	1	3	1.34	0
GSM275108	0	54	GCB DLBCL	1	1.7	R-CHOP-Like Regimen	3	4	1.5	3
GSM275109	1	74	ABC DLBCL	1	1.49	R-CHOP-Like Regimen	2	4	1.6	1
GSM275110	1	79	Unclassified DLBCL	1	0.19	R-CHOP-Like Regimen	2	2	2.77	0
GSM275111	0	17	Unclassified DLBCL	0	5.63	R-CHOP-Like Regimen	2	2	1.88	0
GSM275112	0	41	ABC DLBCL	0	1.91	R-CHOP-Like Regimen	1	3	1.57	0
GSM275113	0	76	GCB DLBCL	0	1.59	R-CHOP-Like Regimen	0	4	0.86	3
GSM275114	0	47	GCB DLBCL	1	0.51	R-CHOP-Like Regimen	1	2	1.05	0
GSM275115	0	61	ABC DLBCL	0	2.95	R-CHOP-Like Regimen	0	4	2.17	1
GSM275116	1	63	ABC DLBCL	1	0.08	R-CHOP-Like Regimen	3	4	7.35	3
GSM275117	0	61	GCB DLBCL	0	2.78	R-CHOP-Like Regimen	1	3	1.53	0
GSM275118	1	55	GCB DLBCL	0	5.34	R-CHOP-Like Regimen	1	1	1	0
GSM275119	1	26	ABC DLBCL	0	3.94	R-CHOP-Like Regimen	0	1	0.73	1
GSM275120	0	64	ABC DLBCL	0	2.49	R-CHOP-Like Regimen	2	3	1.17	0
GSM275121	1	78	ABC DLBCL	0	2.5	R-CHOP-Like Regimen	2	3	0.87	0
GSM275122	1	52	ABC DLBCL	0	2.56	R-CHOP-Like Regimen	2	2	2.3	0
GSM275123	0	48	ABC DLBCL	1	0.15	R-CHOP-Like Regimen	3	4	7.06	2
GSM275124	0	62	Unclassified DLBCL	0	1.48	R-CHOP-Like Regimen	1	1	0.2	0
GSM275125	1	84	ABC DLBCL	1	1.41	R-CHOP-Like Regimen	1	2	1.15	1
GSM275126	1	83	GCB DLBCL	0	4.8	R-CHOP-Like Regimen	1	1	0.96	0
GSM275127	1	58	GCB DLBCL	0	2.87	R-CHOP-Like Regimen	1	1	0.7	1
GSM275128	1	49	ABC DLBCL	1	1.38	R-CHOP-Like Regimen	1	2	1.36	1
GSM275129	0	35	GCB DLBCL	0	2.43	R-CHOP-Like Regimen	0	1	0.7	1
GSM275130	0	78	ABC DLBCL	1	0.01	R-CHOP-Like Regimen	4	4	5.8	1
GSM275131	0	67	Unclassified DLBCL	0	1.61	R-CHOP-Like Regimen	2	4	7.17	1
GSM275132	0	51	ABC DLBCL	0	1.3	R-CHOP-Like Regimen	1	3	1.43	0
GSM275133	0	43	GCB DLBCL	0	1.84	R-CHOP-Like Regimen	2	2	0.6	1
GSM275134	0	46	GCB DLBCL	0	1.7	R-CHOP-Like Regimen	0	2	0.36	0
GSM275135	1	54	ABC DLBCL	0	2.93	R-CHOP-Like Regimen	4	4	2.16	1
GSM275136	1	77	ABC DLBCL	1	0.24	R-CHOP-Like Regimen	1	2	0.72	1
GSM275137	1	57	GCB DLBCL	0	2.85	R-CHOP-Like Regimen	2	3	1.2	1
GSM275138	1	55	GCB DLBCL	0	2.79	R-CHOP-Like Regimen	0	1		1
GSM275139	0	68	ABC DLBCL	0	1.66	R-CHOP-Like Regimen	0	1		0
GSM275140	1	75	ABC DLBCL	0	1.04	R-CHOP-Like Regimen	1	3	0.38	1
GSM275141	0	64	ABC DLBCL	1	0.69	R-CHOP-Like Regimen	3	2	2.05
GSM275142	0	64	ABC DLBCL	0	3.14	R-CHOP-Like Regimen	1	4	0.87	1
GSM275143	1	35	ABC DLBCL	0	3.93	R-CHOP-Like Regimen	1	4	0.8	5
GSM275144	0	46	GCB DLBCL	0	2.8	R-CHOP-Like Regimen	1	1	0.94	1
GSM275145	0	71	Unclassified DLBCL	0	3.27	R-CHOP-Like Regimen	0	3	1.12	0
GSM275146	1	83	GCB DLBCL	1	0.38	R-CHOP-Like Regimen	2		1.1	2
GSM275147	0	62	GCB DLBCL	0	4.04	R-CHOP-Like Regimen	0	2	0.78	0
GSM275148	0	49	GCB DLBCL	0	4.03	R-CHOP-Like Regimen	0	1	0.72	0
GSM275149	0	78	GCB DLBCL	0	5.37	R-CHOP-Like Regimen	1	4	0	1
GSM275150	0	23	ABC DLBCL	0	5.06	R-CHOP-Like Regimen	0	2	0.73	1
GSM275151	0	67	ABC DLBCL	0	5.11	R-CHOP-Like Regimen	1	3	1.16	0
GSM275152	0	59	ABC DLBCL	0	3.07	R-CHOP-Like Regimen	2	2	1.29	0
GSM275153	0	53	GCB DLBCL	0	5.8	R-CHOP-Like Regimen	1	2		2
GSM275154	0	36	GCB DLBCL	0	2.16	R-CHOP-Like Regimen	1	2	0.67	0
GSM275155	0	92	ABC DLBCL	1	0.74	R-CHOP-Like Regimen	2	1		1
GSM275156	0	54	GCB DLBCL	0	3.46	R-CHOP-Like Regimen	1	3	1.24	0
GSM275157	0	79	Unclassified DLBCL	1	0.23	R-CHOP-Like Regimen	0		3.85	1
GSM275158	1	60	GCB DLBCL	0	5.2	R-CHOP-Like Regimen	0		0.75	0
GSM275159	1	84	ABC DLBCL	0	5.51	R-CHOP-Like Regimen	0	3	1	1
GSM275160	0	57	ABC DLBCL	1	0.89	R-CHOP-Like Regimen	0	4	2	1
GSM275161	1	49	ABC DLBCL	1	0.3	R-CHOP-Like Regimen	1	4	30.76	4
GSM275162	1	61	ABC DLBCL	0	5.16	R-CHOP-Like Regimen	1	1	0.89
GSM275163	1	77	Unclassified DLBCL	0	4.78	R-CHOP-Like Regimen	1	1
GSM275164	1	56	GCB DLBCL	0	3.29	R-CHOP-Like Regimen	0	1	0.99	1
GSM275165	1	86	ABC DLBCL	0	1.63	R-CHOP-Like Regimen		3	1.23	1
GSM275166	0	60	GCB DLBCL	0	5.1	R-CHOP-Like Regimen	3	2	3.67	0
GSM275167	0	66	GCB DLBCL	0	2.39	R-CHOP-Like Regimen	0	3	0.9	0
GSM275168	1	35	Unclassified DLBCL	0	4.01	R-CHOP-Like Regimen	1	2	1.13	0
GSM275169	1	75	ABC DLBCL	1	1.52	R-CHOP-Like Regimen	2	4	1.64	1
GSM275170	0	66	GCB DLBCL	0	3.88	R-CHOP-Like Regimen	3	4	2.88	3
GSM275171	0	79	Unclassified DLBCL	1	0.61	R-CHOP-Like Regimen	3	4	1.08	3
GSM275172	0	68	ABC DLBCL	1	0.94	R-CHOP-Like Regimen	0	4	1.75	2
GSM275173	0	21	Unclassified DLBCL	1	0.4	R-CHOP-Like Regimen	1	4	3.08	2
GSM275174	1	72	ABC DLBCL	1	0.03	R-CHOP-Like Regimen	2	2	0.9	1
GSM275175	1	53	GCB DLBCL	0	2.94	R-CHOP-Like Regimen	1	2	0.79	1
GSM275176	0	74	Unclassified DLBCL	0	2.72	R-CHOP-Like Regimen	0	3	0.76	0
GSM275177	0	49	ABC DLBCL	1	0.15	R-CHOP-Like Regimen	3	3	0	1
GSM275178	0	47	GCB DLBCL	0	2.37	R-CHOP-Like Regimen	1	4	2.07	2
GSM275179	0	59	ABC DLBCL	0	3.12	R-CHOP-Like Regimen	1	4	0.47	4
GSM275180	0	77	GCB DLBCL	0	1.76	R-CHOP-Like Regimen	1	4	1.43	1
GSM275181	1	80	ABC DLBCL	0	4.55	R-CHOP-Like Regimen	1	4	1.14	1
GSM275182	0	63	GCB DLBCL	1	4.36	R-CHOP-Like Regimen	1	3	2.57	0
GSM275183	0	84	ABC DLBCL	1	0.03	R-CHOP-Like Regimen	1	3	1.95
GSM275184	1	59	GCB DLBCL	0	0.52	R-CHOP-Like Regimen	1	3	5.25
GSM275185	0	85	ABC DLBCL	1	0.09	R-CHOP-Like Regimen	2	2	1.01
GSM275186	1	80	GCB DLBCL	0	3.12	R-CHOP-Like Regimen	1	1	0.61	1
GSM275187	1	54	GCB DLBCL	0	6.5	R-CHOP-Like Regimen	1	4	0.69	1
GSM275188	1	86	ABC DLBCL	1	0.15	R-CHOP-Like Regimen
GSM275189	1	73	ABC DLBCL	1	0.51	R-CHOP-Like Regimen	1	2	0.84	0
GSM275190	1	57	GCB DLBCL	0	2.44	R-CHOP-Like Regimen	1	1	0.68	1
GSM275191	0	57	Unclassified DLBCL	0	2.46	R-CHOP-Like Regimen	3	4	2.22	2
GSM275192	0	76	ABC DLBCL	0	2.38	R-CHOP-Like Regimen	2	3	0.77	2
GSM275193	1	72	GCB DLBCL	1	0.38	R-CHOP-Like Regimen	1	4		2
GSM275194	0	73	GCB DLBCL	0	1.22	R-CHOP-Like Regimen	1	4	4.2	1
GSM275195	0	59	ABC DLBCL	0	1.29	R-CHOP-Like Regimen	0	2	1.04	0
GSM275196	0	85	ABC DLBCL	0	2.74	R-CHOP-Like Regimen	0	3	0	0
GSM275197	0	44	GCB DLBCL	0	1.08	R-CHOP-Like Regimen	0	3	0.5
GSM275198	0	72	ABC DLBCL	1	2.24	R-CHOP-Like Regimen	1	4	0.9	1
GSM275199	1	54	ABC DLBCL	1	0.46	R-CHOP-Like Regimen	4	4	7.65	1
GSM275200	0	40	Unclassified DLBCL	0	3.3	R-CHOP-Like Regimen	0	2	0.87	0
GSM275201	1	55	GCB DLBCL	1	1.26	R-CHOP-Like Regimen	1	2	0.68	1
GSM275202	0	36	Unclassified DLBCL	0	5.06	R-CHOP-Like Regimen	0	2	0.51	0
GSM275203	0	77	ABC DLBCL	1	0.04	R-CHOP-Like Regimen	4	4	4.1	1
GSM275204	1	23	Unclassified DLBCL	0	3.36	R-CHOP-Like Regimen		2	0.93
GSM275205	0	77	Unclassified DLBCL	0	0.61	R-CHOP-Like Regimen	1	3
GSM275206	0	82	ABC DLBCL	1	1.27	R-CHOP-Like Regimen	1	3	0.88	0
GSM275207	1	77	ABC DLBCL	1	0.36	R-CHOP-Like Regimen	1	2	0	0
GSM275208	0	80	GCB DLBCL	0	2.66	R-CHOP-Like Regimen	1	2	1.08	0
GSM275209	1	69	GCB DLBCL	0	3.96	R-CHOP-Like Regimen	3	3	0.66	0
GSM275210	0	56	Unclassified DLBCL	0	1.42	R-CHOP-Like Regimen	1	4	0.77	3
GSM275211	1	75	GCB DLBCL	0	1.88	R-CHOP-Like Regimen	1	4	1.1	2
GSM275212	1	69	GCB DLBCL	0	1.83	R-CHOP-Like Regimen	1	1	0.99	0
GSM275213	0	78	GCB DLBCL	0	1.61	R-CHOP-Like Regimen	1	1		0
GSM275214	0	78	GCB DLBCL	0	2.42	R-CHOP-Like Regimen	1	3	0.85
GSM275215	1	28	GCB DLBCL	0	2.12	R-CHOP-Like Regimen	1	2		1
GSM275216	0	73	ABC DLBCL	0	0.24	R-CHOP-Like Regimen	2	3		0
GSM275217	0	73	ABC DLBCL	1	0.17	R-CHOP-Like Regimen	1	4		1
GSM275218	1	75	GCB DLBCL	0	0.19	R-CHOP-Like Regimen
GSM275219	0	40	GCB DLBCL	0	5.48	R-CHOP-Like Regimen	1	2	1.95	1
GSM275220	1	24	GCB DLBCL	0	3.67	R-CHOP-Like Regimen	1	2	1.82
GSM275221	0	74	ABC DLBCL	0	1.37	R-CHOP-Like Regimen	1	3	2.02
GSM275222	0	52	GCB DLBCL	0	10.29	R-CHOP-Like Regimen	1	3	0.7	1
GSM275223	0	36	Unclassified DLBCL	0	8.89	R-CHOP-Like Regimen	1	4	0.79	1
GSM275224	0	58	GCB DLBCL	0	0.84	R-CHOP-Like Regimen	1	3	3.11
GSM275225	0	57	Unclassified DLBCL	0	4.42	R-CHOP-Like Regimen	2	2
GSM275226	0	30	ABC DLBCL	1	1.01	R-CHOP-Like Regimen	1	4		2
GSM275227	0	43	GCB DLBCL	0	4.05	R-CHOP-Like Regimen	1	2		0
GSM275228	1	70	GCB DLBCL	0	0.68	R-CHOP-Like Regimen	1	2	0.82	0
GSM275229	0	52	ABC DLBCL	0	2.03	R-CHOP-Like Regimen		4		1
GSM275230	0	29	GCB DLBCL	0	2.06	R-CHOP-Like Regimen	1	2	0.9	1
GSM275231	1	17	Unclassified DLBCL	0	2.12	R-CHOP-Like Regimen	1	2	0.9	0
GSM275232	0	46	GCB DLBCL	0	2.18	R-CHOP-Like Regimen	1	2	0.9	0
GSM275233	0	62	GCB DLBCL	1	0.61	R-CHOP-Like Regimen	1	3	0.9	0
GSM275234	0	18	GCB DLBCL	0	2.44	R-CHOP-Like Regimen		4
GSM275235	0	51	ABC DLBCL	1	1.55	R-CHOP-Like Regimen	3	3	2	0
GSM275236	0	76	ABC DLBCL	1	0.96	R-CHOP-Like Regimen		2		1
GSM275237	0	71	ABC DLBCL	0	2.58	R-CHOP-Like Regimen		2		0
GSM275238	1	64	ABC DLBCL	1	0.86	R-CHOP-Like Regimen	1	1	0.9	1
GSM275239	0	48	Unclassified DLBCL	0	2.75	R-CHOP-Like Regimen	1	2	0.9	0
GSM275240	1	75	ABC DLBCL	0	2.77	R-CHOP-Like Regimen		4
GSM275241	0	79	ABC DLBCL	0	2.98	R-CHOP-Like Regimen	1	1	0.9	1
GSM275242	1	51	ABC DLBCL	0	3.28	R-CHOP-Like Regimen		3		0
GSM275243	0	56	GCB DLBCL	0	3.3	R-CHOP-Like Regimen		3		0
GSM275244	0	23	Unclassified DLBCL	0	3.37	R-CHOP-Like Regimen	1	3	0.9	0
GSM275245	0	40	Unclassified DLBCL	0	3.44	R-CHOP-Like Regimen	1	4	0.9
GSM275246	1	52	Unclassified DLBCL	0	3.96	R-CHOP-Like Regimen		4		1
GSM275247	0	71	ABC DLBCL	1	0.5	R-CHOP-Like Regimen		3		0
GSM275248	1	65	GCB DLBCL	0	4.02	R-CHOP-Like Regimen		4		1
GSM275249	0	65	ABC DLBCL	0	4.2	R-CHOP-Like Regimen		2		0
GSM275250	0	40	GCB DLBCL	0	4.34	R-CHOP-Like Regimen	1	1	0.9	1
GSM275251	0	43	GCB DLBCL	0	4.36	R-CHOP-Like Regimen		4		1
GSM275252	1	71	Unclassified DLBCL	0	4.42	R-CHOP-Like Regimen		3		0
GSM275253	0	52	GCB DLBCL	1	2.69	R-CHOP-Like Regimen	1	3	0.9	0
GSM275254	0	62	Unclassified DLBCL	1	3.88	R-CHOP-Like Regimen	1	3	0.9	0
GSM275255	0	49	GCB DLBCL	0	4.54	R-CHOP-Like Regimen	1	3	0.9	0
GSM275256	1	63	ABC DLBCL	0	3.35	R-CHOP-Like Regimen	2	4	0.97	1
GSM275257	0	58	Unclassified DLBCL	0	3.99	R-CHOP-Like Regimen	2	3	1.02	0
GSM275258	1	77	GCB DLBCL	0	2.51	R-CHOP-Like Regimen	1	3	0.91	0
GSM275259	0	59	GCB DLBCL	0	0.3	R-CHOP-Like Regimen		2	2.42	1
GSM275260	1	74	GCB DLBCL	0	2.17	R-CHOP-Like Regimen	1	2	0.75	1
GSM275261	1	74	ABC DLBCL	0	0.72	R-CHOP-Like Regimen	1	1		0
GSM275262	1	58	Unclassified DLBCL	0	1.53	R-CHOP-Like Regimen	1	2		1
GSM275263	0	80	GCB DLBCL	0	1.31	R-CHOP-Like Regimen	1	3		0
GSM275264	1	22	GCB DLBCL	0	1.4	R-CHOP-Like Regimen	2	4	2.69	2
GSM275265	0	52	GCB DLBCL	1	1.16	R-CHOP-Like Regimen	2	4		2
GSM275266	1	47	GCB DLBCL	1	0.55	R-CHOP-Like Regimen	3	4		2
GSM275267	0	51	ABC DLBCL	0	1.47	R-CHOP-Like Regimen	0	3	1.05	0
GSM275268	1	55	ABC DLBCL	0	2.8	R-CHOP-Like Regimen	1	4	1.12	3
GSM275269	1	50	ABC DLBCL	0	1.53	R-CHOP-Like Regimen		4	1.51
GSM275270	1	54	GCB DLBCL	0	1.41	R-CHOP-Like Regimen	0	1	0.77	0
GSM275271	1	64	ABC DLBCL	1	0.58	R-CHOP-Like Regimen	3	4	5.56	2
GSM275272	0	42	ABC DLBCL	0	3.22	R-CHOP-Like Regimen	0	1	0.7	0
GSM275273	1	56	GCB DLBCL	0	4.36	R-CHOP-Like Regimen	1	2	1.07
GSM275274	0	57	ABC DLBCL	1	1.05	R-CHOP-Like Regimen	2	4	1.8	1
GSM275275	0	74	ABC DLBCL	1	0.41	R-CHOP-Like Regimen	3	4	0.71	2
GSM275276	1	52	GCB DLBCL	0	3.78	R-CHOP-Like Regimen	1	2	0.9	0
GSM275277	0	46	ABC DLBCL	0	3.52	R-CHOP-Like Regimen	1	3	0.75	0
GSM275278	1	76	ABC DLBCL	0	4.01	R-CHOP-Like Regimen	1	3	0.8	0
GSM275279	0	62	ABC DLBCL	1	3.82	R-CHOP-Like Regimen	1	2	0.51	1
GSM275280	1	36	GCB DLBCL	0	5.15	R-CHOP-Like Regimen	1	1	0.72	1
GSM275281	1	62	GCB DLBCL	1	0.8	R-CHOP-Like Regimen		4	2.22
GSM275282	0	54	GCB DLBCL	0	3.97	R-CHOP-Like Regimen	0	4		1
GSM275283	1	43	GCB DLBCL	0	1.65	R-CHOP-Like Regimen	1	1	1.15	0
GSM275284	1	49	GCB DLBCL	0	1.69	R-CHOP-Like Regimen	1	3	0.79	0
GSM275285	1	57	GCB DLBCL	0	5.37	R-CHOP-Like Regimen	1	1	0.81	1
GSM275286	1	72	ABC DLBCL	0	4.23	R-CHOP-Like Regimen	1	1		2
GSM275287	1	87	GCB DLBCL	1	0.53	R-CHOP-Like Regimen	2	2	1.06	1
GSM275288	0	69	GCB DLBCL	0	0.5	R-CHOP-Like Regimen	0	1	0.7	0
GSM275289	1	51	ABC DLBCL	0	0.62	R-CHOP-Like Regimen	2	3	7.62	1
GSM275290	0	68	ABC DLBCL	0	0.67	R-CHOP-Like Regimen	0	2	0.93	1
GSM275291	0	74	ABC DLBCL	1	0.21	R-CHOP-Like Regimen	1	2	1.32	0
GSM275292	0	83	GCB DLBCL	0	0.74	R-CHOP-Like Regimen	1	2	2.44	1
GSM275293	1	46	ABC DLBCL	0	0.81	R-CHOP-Like Regimen	0	3		0
GSM275294	0	76	GCB DLBCL	0	0.98	R-CHOP-Like Regimen	0	1	0.52	0
GSM275295	1	49	GCB DLBCL	0	0.8	R-CHOP-Like Regimen	2	3	14.84
GSM275296	1	68	GCB DLBCL	0	0.42	R-CHOP-Like Regimen	3	3	1.88
GSM275297	0	45	ABC DLBCL	0	0.67	R-CHOP-Like Regimen	1	2	2.73
GSM275298	1	68	GCB DLBCL	0	0.93	R-CHOP-Like Regimen	0	1	1.32
GSM275299	1	63	ABC DLBCL	0	1.18	R-CHOP-Like Regimen	0	1		1
GSM275300	1	75	ABC DLBCL	0	0.4	R-CHOP-Like Regimen	1	2	0	1
GSM275301	0	66	Unclassified DLBCL	0	1.6	R-CHOP-Like Regimen	0	2	0.93	0
GSM275302	0	62	GCB DLBCL	0	1.59	R-CHOP-Like Regimen	2	4	1.09	1
GSM275303	0	66	GCB DLBCL	0	0.65	R-CHOP-Like Regimen	1	2
GSM275304	0	56	ABC DLBCL	1	0.46	R-CHOP-Like Regimen	1	4	1.69	2
GSM275305	1	42	ABC DLBCL	1	1.21	R-CHOP-Like Regimen	1	3	2.85	1
GSM275306	1	61	GCB DLBCL	0	0.47	R-CHOP-Like Regimen	1	1	1.12	1
GSM275307	1	58	ABC DLBCL	1	1.16	R-CHOP-Like Regimen	1	4	2.51	1
GSM275308	0	74	GCB DLBCL	1	0.87	R-CHOP-Like Regimen	2	3	1.05
GSM361239	1		NA	1		NA
GSM361240	1		NA	1		NA
GSM361241	1		NA	1		NA
GSM361242	1		NA	1		NA
GSM361243	1		NA	1		NA
GSM361244	1		NA	1		NA

## Sheet: GSE11318
sample_name	sex	age	diagnosis	OS	OS.time	regimen	ECOG	stage	LDHratio	extranodal_sites_number
GSM274895	0	52	GCB DLBCL	1	2.68	CHOP-Like Regimen	1	3		0
GSM274896	0	75	GCB DLBCL	1	0.82	CHOP-Like Regimen	0	3	1.12	0
GSM274897	1	76	ABC DLBCL	1	2.54	CHOP-Like Regimen	3	1	1.01	0
GSM274898	1	56	ABC DLBCL	0	9.67	CHOP-Like Regimen	1	3	1.38095	0
GSM274899	0	46	ABC DLBCL	0	4.83	CHOP-Like Regimen	1	2	0.68	0
GSM274900	0	36	ABC DLBCL	0	7.21	CHOP-Like Regimen	0	1	0.690476	0
GSM274901	1	18	ABC DLBCL	1	0.05	CHOP-Like Regimen	1	4		1
GSM274902	0	62	ABC DLBCL	0	10.14	CHOP-Like Regimen	1	2	2.56	0
GSM274904	0	66	GCB DLBCL	0	15.41	CHOP-Like Regimen	1	1		0
GSM274905	1	72	GCB DLBCL	0	7.22	CHOP-Like Regimen	1	1	0.775	0
GSM274906	0	72	GCB DLBCL	0	4.09	CHOP-Like Regimen	1	2	0.5	0
GSM274907	0	47	GCB DLBCL	1	9.11	CHOP-Like Regimen	0	1	1.15	0
GSM274908	1	84	GCB DLBCL	1	0.33	CHOP-Like Regimen	1	3	0.78	0
GSM274909	1	56	GCB DLBCL	0	14.24	CHOP-Like Regimen	0	2	0.88	0
GSM274910	1	39	GCB DLBCL	0	8.86	CHOP-Like Regimen	0	3	0.609524	0
GSM274911	1	81	GCB DLBCL	1	3.93	CHOP-Like Regimen	3	2	0.4	0
GSM274912	0	72	GCB DLBCL	1	0.15	CHOP-Like Regimen	1	1	0.77	0
GSM274913	0	52	Unclassified DLBCL	0	3.9	CHOP-Like Regimen	1	3	1.54	0
GSM274914	0	56	ABC DLBCL	0	5	CHOP-Like Regimen	1	2	1.7	0
GSM274916	0	62	GCB DLBCL	0	14.59	CHOP-Like Regimen	1	3	2.15	0
GSM274917	1	65	ABC DLBCL	1	5.57	CHOP-Like Regimen	1	3	0.863636	0
GSM274918	0	55	GCB DLBCL	1	6.94	CHOP-Like Regimen	1	4	2.11818	0
GSM274919	1	57	ABC DLBCL	1	0.25	CHOP-Like Regimen	2	4	2.18636	0
GSM274920	0	77	ABC DLBCL	1	6.64	CHOP-Like Regimen	0	3	1.83636	0
GSM274921	1	63	ABC DLBCL	1	2.31	CHOP-Like Regimen	0	3	0.809091	0
GSM274922	1	54	GCB DLBCL	1	0.23	CHOP-Like Regimen	3	4	1.64545	0
GSM274923	0	41	ABC DLBCL	1	0.71	CHOP-Like Regimen	1	3	3.13636	0
GSM274925	0	85	GCB DLBCL	1	5.38	CHOP-Like Regimen	0	2	1.21	0
GSM274926	1	75	ABC DLBCL	1	0.34	CHOP-Like Regimen	3	4		1
GSM274927	0	59	GCB DLBCL	0	5.88	CHOP-Like Regimen	0	1	0.61	0
GSM274928	1	76	GCB DLBCL	0	10.53	CHOP-Like Regimen	1	2	0.790476	0
GSM274929	0	78	GCB DLBCL	0	9.65	CHOP-Like Regimen	2	4	1.70952	0
GSM274930	0	42	GCB DLBCL	0	11.17	CHOP-Like Regimen	0	3	2.09	0
GSM274931	0	60	GCB DLBCL	0	11.29	CHOP-Like Regimen	0	1	0.671429	0
GSM274932	0	49	GCB DLBCL	1	2.05	CHOP-Like Regimen	2	4	5.70455	0
GSM274933	1	63	ABC DLBCL	1	2.31	CHOP-Like Regimen	0	3	0.809091	0
GSM274934	0	60	ABC DLBCL	1	2.26	CHOP-Like Regimen	0	4	0.98	1
GSM274935	1	78	GCB DLBCL	1	1.33	CHOP-Like Regimen	1	4	1.56	1
GSM274936	0	54	GCB DLBCL	0	5.77	CHOP-Like Regimen	1	1	0.61	0
GSM274937	0	67	GCB DLBCL	0	6.46	CHOP-Like Regimen	1	4	0.48	0
GSM274939	0	58	GCB DLBCL	1	1.06	CHOP-Like Regimen	1	4	1.37	1
GSM274941	0	39	ABC DLBCL	1	0.62	CHOP-Like Regimen	1	2	0.99	0
GSM274942	0	42	ABC DLBCL	0	6.44	CHOP-Like Regimen	1	2	1.68	0
GSM274943	0	64	GCB DLBCL	0	7.11	CHOP-Like Regimen	1	1	0.68	0
GSM274944	1	75	GCB DLBCL	0	6.78	CHOP-Like Regimen	1	1	0.49	0
GSM274945	1	62	ABC DLBCL	1	0.94	CHOP-Like Regimen	1	4	3.99	0
GSM274946	1	61	GCB DLBCL	0	11.72	CHOP-Like Regimen	0	3	0.56	0
GSM274947	1	72	GCB DLBCL	1	3.03	CHOP-Like Regimen	0	4	0.77	1
GSM274948	1	59	ABC DLBCL	1	0.31	CHOP-Like Regimen	1	4	1.22	0
GSM274949	0	64	GCB DLBCL	1	0.12	CHOP-Like Regimen	1	1	1.1	0
GSM274950	1	75	ABC DLBCL	1	0.51	CHOP-Like Regimen	0	2	1.31	0
GSM274952	1	70	GCB DLBCL	1	10.62	CHOP-Like Regimen	3	2	1.54	1
GSM274953	0	56	ABC DLBCL	0	11.38	CHOP-Like Regimen	1	4	5.8	0
GSM274954	0	64	ABC DLBCL	1	0.38	CHOP-Like Regimen	1	3		0
GSM274955	0	32	GCB DLBCL	1	0.76	CHOP-Like Regimen	1	4	1.66667	0
GSM274956	0	35	GCB DLBCL	0	8.15	CHOP-Like Regimen	0	4	1.51	1
GSM274957	0	71	ABC DLBCL	1	2.82	CHOP-Like Regimen	0	2	0.68	0
GSM274958	0	35	ABC DLBCL	1	1.7	CHOP-Like Regimen	0	2		0
GSM274959	1	70	GCB DLBCL	0	7.24	CHOP-Like Regimen	0	2	0.76	0
GSM274960	0	68	ABC DLBCL	0	7.72	CHOP-Like Regimen	0	1		0
GSM274961	1	49	GCB DLBCL	0	8.36	CHOP-Like Regimen	0	4	3.15714	0
GSM274962	0	79	GCB DLBCL	1	3.03	CHOP-Like Regimen	1	2		0
GSM274963	1	60	GCB DLBCL	0	5.88	CHOP-Like Regimen	0	2	0.514286	0
GSM274964	1	72	ABC DLBCL	1	0.99	CHOP-Like Regimen	1	4	0.466	0
GSM274965	0	47	GCB DLBCL	0	5.65	CHOP-Like Regimen	1	4	0.94	0
GSM274967	1	68	ABC DLBCL	1	1.22	CHOP-Like Regimen	2	4	1.9	1
GSM274968	0	49	ABC DLBCL	0	10.75	CHOP-Like Regimen	2	4	0.82	1
GSM274969	1	50	GCB DLBCL	0	8.76	CHOP-Like Regimen	1	4	1.32	1
GSM274970	0	80	ABC DLBCL	1	2.49	CHOP-Like Regimen	1	2	0.74	0
GSM274971	0	76	GCB DLBCL	1	1.27	CHOP-Like Regimen	1	2	0.49	0
GSM274972	1	84	ABC DLBCL	1	0.2	CHOP-Like Regimen	1	1	1	0
GSM274973	0	72	GCB DLBCL	0	0.56	CHOP-Like Regimen	1	2	0.66	0
GSM274974	0	66	ABC DLBCL	1	0.29	CHOP-Like Regimen	2	4	2	1
GSM274975	1	69	ABC DLBCL	1	7.49	CHOP-Like Regimen	1	2	0.814286	0
GSM274976	1	71	GCB DLBCL	0	3.47	CHOP-Like Regimen	1	1	0.48	0
GSM274977	0	44	GCB DLBCL	0	21.78	CHOP-Like Regimen	0	2		0
GSM274978	0	14	ABC DLBCL	0	1.65	CHOP-Like Regimen	0	1	0.67	0
GSM274979	0	45	ABC DLBCL	0	2.02	CHOP-Like Regimen	1	3	1.11	1
GSM274980	1	77	ABC DLBCL	1	0.06	CHOP-Like Regimen	1	2		1
GSM274981	1	26	ABC DLBCL	0	10.53	CHOP-Like Regimen	1	2	1.37	0
GSM274982	1	88	GCB DLBCL	0	3.88	CHOP-Like Regimen	1	2	0.74	0
GSM274983	0	54	ABC DLBCL	1	1.03	CHOP-Like Regimen	1	4	1.89
GSM274984	0	67	ABC DLBCL	1	5.4	CHOP-Like Regimen	2	4	1.68	0
GSM274985	1	70	ABC DLBCL	1	4.13	CHOP-Like Regimen	1	2	0.9	0
GSM274986	0	56	GCB DLBCL	0	10.18	CHOP-Like Regimen	0	1	0.64	0
GSM274988	0	80	ABC DLBCL	1	0.04	CHOP-Like Regimen	4	3	1.56	0
GSM274991	0	47	GCB DLBCL	0	3.43	CHOP-Like Regimen	1	2	0.842857	0
GSM274993	0	32	GCB DLBCL	0	4.01	CHOP-Like Regimen	1	4	0.64	0
GSM274994	0	45	GCB DLBCL	0	4.29	CHOP-Like Regimen	2	2	0.62	0
GSM274995	0	72	ABC DLBCL	1	0.21	CHOP-Like Regimen	1	4	6	0
GSM274996	0	51	ABC DLBCL	1	0.35	CHOP-Like Regimen	1	2	1.33333	0
GSM274997	1	45	ABC DLBCL	0	16.79	CHOP-Like Regimen	0	4	1.32273	0
GSM274998	1	59	ABC DLBCL	0	4.11	CHOP-Like Regimen	1	3	1.83	0
GSM274999	0	41	ABC DLBCL	1	6.08	CHOP-Like Regimen	0	2	1.96	0
GSM275000	0	62	GCB DLBCL	1	0.71	CHOP-Like Regimen	1	4	1.01	1
GSM275001	0	74	ABC DLBCL	1	0.31	CHOP-Like Regimen	2	3	1.64	0
GSM275002	1	72	ABC DLBCL	1	0.01	CHOP-Like Regimen	2	4		0
GSM275003	1	66	ABC DLBCL	1	0.33	CHOP-Like Regimen	1	4	3.59048	0
GSM275005	0	65	GCB DLBCL	0	9.47	CHOP-Like Regimen	1	2		0
GSM275006	1	80	GCB DLBCL	0	4.16	CHOP-Like Regimen	1	3	0.8	0
GSM275007	0	69	GCB DLBCL	0	9.7	CHOP-Like Regimen	1	1	1.01	0
GSM275008	1	34	GCB DLBCL	1	1.45	CHOP-Like Regimen	2	4	1.4381	1
GSM275009	0	50	GCB DLBCL	0	6.65	CHOP-Like Regimen	1	2	0.76	0
GSM275010	0	70	ABC DLBCL	1	0.69	CHOP-Like Regimen	3	2	1.68	0
GSM275011	0	73	ABC DLBCL	1	1.31	CHOP-Like Regimen	2	4	0.6	1
GSM275012	0	73	GCB DLBCL	1	1.1	CHOP-Like Regimen	1	3	0.68	0
GSM275013	1	76	ABC DLBCL	1	0.34	CHOP-Like Regimen	2	2	1.32	0
GSM275014	0	74	ABC DLBCL	1	2.59	CHOP-Like Regimen	0	2	1.87	0
GSM275015	1	72	ABC DLBCL	1	2.45	CHOP-Like Regimen	1	3	1	0
GSM275016	1	66	GCB DLBCL	1	0.12	CHOP-Like Regimen	2	4	10.34	0
GSM275017	1	81	ABC DLBCL	0	7.81	CHOP-Like Regimen	1	4	0.66	0
GSM275018	1	77	ABC DLBCL	1	2.13	CHOP-Like Regimen	1	3		0
GSM275020	1	71	GCB DLBCL	0	6.45	CHOP-Like Regimen	1	4	1.92	1
GSM275021	0	67	ABC DLBCL	1	2	CHOP-Like Regimen	2	4	0.92	1
GSM275022	0	74	ABC DLBCL	1	1.04	CHOP-Like Regimen	1	2	1.04	0
GSM275025	0	45	ABC DLBCL	1	0.6	CHOP-Like Regimen	1	4	6.13	1
GSM275026	1	58	GCB DLBCL	1	1.24	CHOP-Like Regimen	1	2	0.72	0
GSM275027	0	83	ABC DLBCL	1	0.16	CHOP-Like Regimen	3	4		0
GSM275028	1	64	ABC DLBCL	1	1	CHOP-Like Regimen	2	3	1.47	0
GSM275029	1	64	ABC DLBCL	1	0.47	CHOP-Like Regimen	1	4	1.44	0
GSM275030	1	60	GCB DLBCL	1	1.08	CHOP-Like Regimen	1	4	2.78	0
GSM275031	0	69	ABC DLBCL	1	3.26	CHOP-Like Regimen	2	4		0
GSM275032	0	78	ABC DLBCL	1	0.42	CHOP-Like Regimen	1	2	4.15	0
GSM275033	1	60	GCB DLBCL	0	3.32	CHOP-Like Regimen	1	3	1.78	0
GSM275034	1	55	GCB DLBCL	1	1.4	CHOP-Like Regimen	1	2	1.16	0
GSM275035	1	66	ABC DLBCL	1	0.96	CHOP-Like Regimen	1	1	0.74	0
GSM275036	1	81	ABC DLBCL	0	7.62	CHOP-Like Regimen	1	2	0.82	0
GSM275037	1	81	ABC DLBCL	1	6.8	CHOP-Like Regimen	2	4		0
GSM275038	1	66	GCB DLBCL	0	2.48	CHOP-Like Regimen	1	4		0
GSM275039	0	46	ABC DLBCL	1	1.86	CHOP-Like Regimen	3	3	10.2	0
GSM275040	1	75	GCB DLBCL	1	2.76	CHOP-Like Regimen	2	2	0.78	0
GSM275041	0	75	GCB DLBCL	1	0.72	CHOP-Like Regimen	2	4	2.8	1
GSM275042	0	40	ABC DLBCL	1	1.59	CHOP-Like Regimen	0	2	0.91	0
GSM275043	1	52	GCB DLBCL	0	3.4	CHOP-Like Regimen	0	1	0.6	0
GSM275044	1	81	ABC DLBCL	1	3.58	CHOP-Like Regimen	1	2	0.85	0
GSM275045	0	50	ABC DLBCL	0	8.45	CHOP-Like Regimen	1	2	1.42	0
GSM275046	1	59	GCB DLBCL	0	9.68	CHOP-Like Regimen	1	1	0.98	1
GSM275049	1	52	Unclassified DLBCL	1	1.18	CHOP-Like Regimen	1	4	2.61905	1
GSM275050	0	61	Unclassified DLBCL	0	9.16	CHOP-Like Regimen	0	1	0.72	0
GSM275051	1	74	Unclassified DLBCL	0	9.02	CHOP-Like Regimen	3	2	1.4619	1
GSM275052	1	65	Unclassified DLBCL	1	4.47	CHOP-Like Regimen	3	4	3.72857	0
GSM275053	0	42	Unclassified DLBCL	0	1.64	CHOP-Like Regimen	1	3	0.85	0
GSM275054	1	46	Unclassified DLBCL	0	4.94	CHOP-Like Regimen	2	3	1.24	0
GSM275055	0	45	Unclassified DLBCL	0	5.24	CHOP-Like Regimen	0	2	0.88	0
GSM275056	0	58	Unclassified DLBCL	1	0.62	CHOP-Like Regimen	2	2	1.05	0
GSM275057	0	79	Unclassified DLBCL	1	0.11	CHOP-Like Regimen	1	1		0
GSM275058	0	67	Unclassified DLBCL	0	3.35	CHOP-Like Regimen	1	1	0.74	0
GSM275060	0	56	Unclassified DLBCL	1	1.92	CHOP-Like Regimen	2	2	1.19	0
GSM275061	1	59	Unclassified DLBCL	1	1.01	CHOP-Like Regimen	1	4	2.38	1
GSM275062	0	43	Unclassified DLBCL	0	9.99	CHOP-Like Regimen	0	3	0.72	0
GSM275063	1	65	Unclassified DLBCL	1	0.37	CHOP-Like Regimen	2	4	0.05	0
GSM275064	0	61	Unclassified DLBCL	1	11.02	CHOP-Like Regimen	1	4	1.41	0
GSM275065	0	77	Unclassified DLBCL	1	1.64	CHOP-Like Regimen		4	0.8	0
GSM275066	0	62	Unclassified DLBCL	1	0	CHOP-Like Regimen				0
GSM275067	0	85	Unclassified DLBCL	1	1.51	CHOP-Like Regimen	1	2	0.82	1
GSM275068	1	72	Unclassified DLBCL	0	1.67	CHOP-Like Regimen	1	2	1.2	0
GSM275069	0	79	Unclassified DLBCL	1	0.6	CHOP-Like Regimen	2	3	1.17	0
GSM275070	0	83	Unclassified DLBCL	1	0.33	CHOP-Like Regimen	2	3	0.96	0
GSM275071	1	55	Unclassified DLBCL	0	6.72	CHOP-Like Regimen	1	3	0.62	0
GSM275072	1	70	Unclassified DLBCL	1	2.26	CHOP-Like Regimen	2	4	1.01	0
GSM275073	0	59	Unclassified DLBCL	1	0.03	CHOP-Like Regimen	2	4	5.68	1
GSM275074	1	79	Unclassified DLBCL	0	12.34	CHOP-Like Regimen	1	1	0.52	0
GSM275075	1	59	Unclassified DLBCL	1	3.13	CHOP-Like Regimen	1	4	1.82273	1
GSM286852	0		PMBL	1	4.27	NA
GSM286853	0		ABC DLBCL	1		NA
GSM286854	0		PMBL	1	1.39	NA
GSM286855	1		PMBL	0	14.39	NA
GSM286856	0		PMBL	0	8.14	NA
GSM286857	1		PMBL	0	4.15	NA
GSM286858	1		PMBL	0	1.59	NA
GSM286859	1		PMBL	0	12.41	NA
GSM286860	1		PMBL	0	0.7	NA
GSM286861	1		PMBL	0	8.96	NA
GSM286862	1		PMBL	0	7.95	NA
GSM286863	0		PMBL	1	0.99	NA
GSM286864	0		PMBL	0	1.27	NA
GSM286865	0		PMBL	0	0.87	NA
GSM286866	1		PMBL	1		NA
GSM286867	1		PMBL	0	6.62	NA
GSM286868	0		PMBL	1	0.99	NA
GSM286869	0		PMBL	1	0.32	NA
GSM286870	1		PMBL	1	1.32	NA
GSM286871	0		PMBL	0	4.78	NA
GSM286872	1		PMBL	0	6.11	NA
GSM286873	0		PMBL	0	12.23	NA
GSM286874	0		PMBL	0	4.27	NA
GSM286875	1		PMBL	1	1.32	NA
GSM286876	0		GCB DLBCL	1		NA
GSM286877	0		PMBL	0	2.07	NA
GSM286878	0		ABC DLBCL	1	0.68	NA
GSM286879	1		PMBL	0	1.97	NA
GSM286880	0		PMBL	0	9.1	NA
GSM286881	1		PMBL	0	7.11	NA
GSM286882	1		PMBL	0	19.83	NA
GSM286883	1		PMBL	1	1.04	NA
GSM286884	1		PMBL	1	0.77	NA
GSM286885	0		PMBL	1	0.69	NA
GSM286887	0		GCB DLBCL	1	0.06	NA
GSM286888	0		GCB DLBCL	1	1	NA
GSM286889	1		ABC DLBCL	1	1.2	NA
GSM286890	0		GCB DLBCL	0	0.96	NA
GSM286891	0		ABC DLBCL	1	1.31	NA
GSM286892	0		GCB DLBCL	1	0.16	NA

## Sheet: GSE53786
sex	age	diagnosis	OS	OS.time	regimen	ECOG	stage	LDHratio	extranodal_sites_number	sample_name
0	75	GCB DLBCL	1	0.82	CHOP-Like Regimen	0	3	1.12	0	GSM274896
1	56	ABC DLBCL	0	9.67	CHOP-Like Regimen	1	3	1.38095	0	GSM274898
0	46	ABC DLBCL	0	4.83	CHOP-Like Regimen	1	2	0.68	0	GSM274899
1	18	ABC DLBCL	1	0.05	CHOP-Like Regimen	1	4		1	GSM274901
0	66	GCB DLBCL	0	15.41	CHOP-Like Regimen	1	1		0	GSM274904
1	56	GCB DLBCL	0	14.24	CHOP-Like Regimen	0	2	0.88	0	GSM274909
0	56	ABC DLBCL	0	5	CHOP-Like Regimen	1	2	1.7	0	GSM274914
1	65	ABC DLBCL	1	5.57	CHOP-Like Regimen	1	3	0.863636	0	GSM274917
1	57	ABC DLBCL	1	0.25	CHOP-Like Regimen	2	4	2.18636	0	GSM274919
0	60	GCB DLBCL	0	11.29	CHOP-Like Regimen	0	1	0.671429	0	GSM274931
0	49	GCB DLBCL	1	2.05	CHOP-Like Regimen	2	4	5.70455	0	GSM274932
0	54	GCB DLBCL	0	5.77	CHOP-Like Regimen	1	1	0.61	0	GSM274936
0	67	GCB DLBCL	0	6.46	CHOP-Like Regimen	1	4	0.48	0	GSM274937
0	42	ABC DLBCL	0	6.44	CHOP-Like Regimen	1	2	1.68	0	GSM274942
1	61	GCB DLBCL	0	11.72	CHOP-Like Regimen	0	3	0.56	0	GSM274946
0	79	GCB DLBCL	1	3.03	CHOP-Like Regimen	1	2		0	GSM274962
1	81	GCB DLBCL	0	2.43	CHOP-Like Regimen	1	3	0.46	0	GSM274966
1	68	ABC DLBCL	1	1.22	CHOP-Like Regimen	2	4	1.9	1	GSM274967
0	76	GCB DLBCL	1	1.27	CHOP-Like Regimen	1	2	0.49	0	GSM274971
1	84	ABC DLBCL	1	0.2	CHOP-Like Regimen	1	1	1	0	GSM274972
0	44	GCB DLBCL	0	21.78	CHOP-Like Regimen	0	2		0	GSM274977
1	70	ABC DLBCL	1	4.13	CHOP-Like Regimen	1	2	0.9	0	GSM274985
0	74	ABC DLBCL	1	0.31	CHOP-Like Regimen	2	3	1.64	0	GSM275001
1	72	ABC DLBCL	1	0.01	CHOP-Like Regimen	2	4		0	GSM275002
1	80	GCB DLBCL	0	4.16	CHOP-Like Regimen	1	3	0.8	0	GSM275006
1	76	ABC DLBCL	1	0.34	CHOP-Like Regimen	2	2	1.32	0	GSM275013
1	66	GCB DLBCL	1	0.12	CHOP-Like Regimen	2	4	10.34	0	GSM275016
1	70	GCB DLBCL	1	0.42	CHOP-Like Regimen	1	2	1.61	0	GSM275019
0	67	ABC DLBCL	1	2	CHOP-Like Regimen	2	4	0.92	1	GSM275021
1	64	ABC DLBCL	1	0.47	CHOP-Like Regimen	1	4	1.44	0	GSM275029
0	46	ABC DLBCL	1	1.86	CHOP-Like Regimen	3	3	10.2	0	GSM275039
0	75	GCB DLBCL	1	0.72	CHOP-Like Regimen	2	4	2.8	1	GSM275041
1	75	Unclassified DLBCL	0	2.69	CHOP-Like Regimen	2	3		0	GSM275047
0	45	Unclassified DLBCL	0	5.24	CHOP-Like Regimen	0	2	0.88	0	GSM275055
0	58	Unclassified DLBCL	1	0.62	CHOP-Like Regimen	2	2	1.05	0	GSM275056
0	67	Unclassified DLBCL	0	3.35	CHOP-Like Regimen	1	1	0.74	0	GSM275058
0	56	Unclassified DLBCL	1	1.92	CHOP-Like Regimen	2	2	1.19	0	GSM275060
0	43	Unclassified DLBCL	0	9.99	CHOP-Like Regimen	0	3	0.72	0	GSM275062
0	61	Unclassified DLBCL	1	11.02	CHOP-Like Regimen	1	4	1.41	0	GSM275064
0	77	Unclassified DLBCL	1	1.64	CHOP-Like Regimen		4	0.8	0	GSM275065
1	55	Unclassified DLBCL	0	6.72	CHOP-Like Regimen	1	3	0.62	0	GSM275071
1	70	Unclassified DLBCL	1	2.26	CHOP-Like Regimen	2	4	1.01	0	GSM275072
0	59	Unclassified DLBCL	1	0.03	CHOP-Like Regimen	2	4	5.68	1	GSM275073
1	79	Unclassified DLBCL	0	12.34	CHOP-Like Regimen	1	1	0.52	0	GSM275074
0	73	ABC DLBCL	0	2.52	R-CHOP-Like Regimen	0	4	0.92	1	GSM275076
1	71	GCB DLBCL	0	1.71	R-CHOP-Like Regimen	1	2	0.63	0	GSM275077
0	71	GCB DLBCL	0	4.74	R-CHOP-Like Regimen	0	3	0.74	0	GSM275078
0	63	GCB DLBCL	0	5.23	R-CHOP-Like Regimen	0	2	0.92	0	GSM275081
1	49	ABC DLBCL	0	5.17	R-CHOP-Like Regimen	0	4	1.28	1	GSM275088
1	63	ABC DLBCL	0	4.86	R-CHOP-Like Regimen	1	4	1.32	1	GSM275093
0	48	GCB DLBCL	0	3.5	R-CHOP-Like Regimen		4	0.84	1	GSM275094
0	72	GCB DLBCL	1	0.03	R-CHOP-Like Regimen					GSM275096
0	74	ABC DLBCL	0	3.75	R-CHOP-Like Regimen	3	2	0	1	GSM275097
0	60	Unclassified DLBCL	0	2.95	R-CHOP-Like Regimen	0	2	0.76		GSM275098
0	52	ABC DLBCL	0	1.98	R-CHOP-Like Regimen	2	2	0.78	1	GSM275100
1	17	Unclassified DLBCL	0	1.92	R-CHOP-Like Regimen	1	1	0	0	GSM275101
0	54	GCB DLBCL	1	1.7	R-CHOP-Like Regimen	3	4	1.5	3	GSM275108
0	17	Unclassified DLBCL	0	5.63	R-CHOP-Like Regimen	2	2	1.88	0	GSM275111
0	41	ABC DLBCL	0	1.91	R-CHOP-Like Regimen	1	3	1.57	0	GSM275112
0	61	GCB DLBCL	0	2.78	R-CHOP-Like Regimen	1	3	1.53	0	GSM275117
1	52	ABC DLBCL	0	2.56	R-CHOP-Like Regimen	2	2	2.3	0	GSM275122
0	62	Unclassified DLBCL	0	1.48	R-CHOP-Like Regimen	1	1	0.2	0	GSM275124
1	84	ABC DLBCL	1	1.41	R-CHOP-Like Regimen	1	2	1.15	1	GSM275125
1	54	ABC DLBCL	0	2.93	R-CHOP-Like Regimen	4	4	2.16	1	GSM275135
1	57	GCB DLBCL	0	2.85	R-CHOP-Like Regimen	2	3	1.2	1	GSM275137
1	55	GCB DLBCL	0	2.79	R-CHOP-Like Regimen	0	1		1	GSM275138
0	68	ABC DLBCL	0	1.66	R-CHOP-Like Regimen	0	1		0	GSM275139
1	75	ABC DLBCL	0	1.04	R-CHOP-Like Regimen	1	3	0.38	1	GSM275140
0	64	ABC DLBCL	0	3.14	R-CHOP-Like Regimen	1	4	0.87	1	GSM275142
0	46	GCB DLBCL	0	2.8	R-CHOP-Like Regimen	1	1	0.94	1	GSM275144
0	49	GCB DLBCL	0	4.03	R-CHOP-Like Regimen	0	1	0.72	0	GSM275148
0	78	GCB DLBCL	0	5.37	R-CHOP-Like Regimen	1	4	0	1	GSM275149
0	59	ABC DLBCL	0	3.07	R-CHOP-Like Regimen	2	2	1.29	0	GSM275152
0	53	GCB DLBCL	0	5.8	R-CHOP-Like Regimen	1	2		2	GSM275153
0	36	GCB DLBCL	0	2.16	R-CHOP-Like Regimen	1	2	0.67	0	GSM275154
0	57	ABC DLBCL	1	0.89	R-CHOP-Like Regimen	0	4	2	1	GSM275160
1	86	ABC DLBCL	0	1.63	R-CHOP-Like Regimen		3	1.23	1	GSM275165
1	35	Unclassified DLBCL	0	4.01	R-CHOP-Like Regimen	1	2	1.13	0	GSM275168
0	79	Unclassified DLBCL	1	0.61	R-CHOP-Like Regimen	3	4	1.08	3	GSM275171
0	68	ABC DLBCL	1	0.94	R-CHOP-Like Regimen	0	4	1.75	2	GSM275172
0	21	Unclassified DLBCL	1	0.4	R-CHOP-Like Regimen	1	4	3.08	2	GSM275173
1	72	ABC DLBCL	1	0.03	R-CHOP-Like Regimen	2	2	0.9	1	GSM275174
1	53	GCB DLBCL	0	2.94	R-CHOP-Like Regimen	1	2	0.79	1	GSM275175
0	74	Unclassified DLBCL	0	2.72	R-CHOP-Like Regimen	0	3	0.76	0	GSM275176
0	49	ABC DLBCL	1	0.15	R-CHOP-Like Regimen	3	3	0	1	GSM275177
0	77	GCB DLBCL	0	1.76	R-CHOP-Like Regimen	1	4	1.43	1	GSM275180
0	85	ABC DLBCL	1	0.09	R-CHOP-Like Regimen	2	2	1.01		GSM275185
1	86	ABC DLBCL	1	0.15	R-CHOP-Like Regimen					GSM275188
0	76	ABC DLBCL	0	2.38	R-CHOP-Like Regimen	2	3	0.77	2	GSM275192
0	73	GCB DLBCL	0	1.22	R-CHOP-Like Regimen	1	4	4.2	1	GSM275194
0	82	ABC DLBCL	1	1.27	R-CHOP-Like Regimen	1	3	0.88	0	GSM275206
0	80	GCB DLBCL	0	2.66	R-CHOP-Like Regimen	1	2	1.08	0	GSM275208
1	69	GCB DLBCL	0	3.96	R-CHOP-Like Regimen	3	3	0.66	0	GSM275209
1	75	GCB DLBCL	0	0.19	R-CHOP-Like Regimen					GSM275218
0	57	Unclassified DLBCL	0	4.42	R-CHOP-Like Regimen	2	2			GSM275225
1	77	GCB DLBCL	0	2.51	R-CHOP-Like Regimen	1	3	0.91	0	GSM275258
0	59	GCB DLBCL	0	0.3	R-CHOP-Like Regimen		2	2.42	1	GSM275259
1	47	GCB DLBCL	1	0.55	R-CHOP-Like Regimen	3	4		2	GSM275266
0	51	ABC DLBCL	0	1.47	R-CHOP-Like Regimen	0	3	1.05	0	GSM275267
1	50	ABC DLBCL	0	1.53	R-CHOP-Like Regimen		4	1.51		GSM275269
1	54	GCB DLBCL	0	1.41	R-CHOP-Like Regimen	0	1	0.77	0	GSM275270
0	74	ABC DLBCL	1	0.41	R-CHOP-Like Regimen	3	4	0.71	2	GSM275275
1	57	GCB DLBCL	0	5.37	R-CHOP-Like Regimen	1	1	0.81	1	GSM275285
0	69	GCB DLBCL	0	0.5	R-CHOP-Like Regimen	0	1	0.7	0	GSM275288
1	51	ABC DLBCL	0	0.62	R-CHOP-Like Regimen	2	3	7.62	1	GSM275289
0	83	GCB DLBCL	0	0.74	R-CHOP-Like Regimen	1	2	2.44	1	GSM275292
1	46	ABC DLBCL	0	0.81	R-CHOP-Like Regimen	0	3		0	GSM275293
1	49	GCB DLBCL	0	0.8	R-CHOP-Like Regimen	2	3	14.84		GSM275295
1	68	GCB DLBCL	0	0.42	R-CHOP-Like Regimen	3	3	1.88		GSM275296
0	45	ABC DLBCL	0	0.67	R-CHOP-Like Regimen	1	2	2.73		GSM275297
1	63	ABC DLBCL	0	1.18	R-CHOP-Like Regimen	0	1		1	GSM275299
0	66	Unclassified DLBCL	0	1.6	R-CHOP-Like Regimen	0	2	0.93	0	GSM275301
0	66	GCB DLBCL	0	0.65	R-CHOP-Like Regimen	1	2			GSM275303
1	42	ABC DLBCL	1	1.21	R-CHOP-Like Regimen	1	3	2.85	1	GSM275305
1	65	DLBCL	1	2.37	1	3	2			GSM1300747
0	59	DLBCL	1	0.92	Other	3	1			GSM1300748
1	58	DLBCL	1	1.17	ESHAP	4	4	1		GSM1300749
0	47	DLBCL	1	1.12	CHOP-21-R	1				GSM1300750
1	74	DLBCL	1	3.67	R-CHOP-A	1	4	4.03	1	GSM1300751
